# Supplementary material for: Development of a High-Throughput Method to Study the Inhibitory Effect of Phytochemicals on Trimethylamine Formation
Source: Nutrients. 2021 Apr 26;13(5):1466. doi: 10.3390/nu13051466 (PMC8145906; doi:10.3390/nu13051466)
Supplement: Supplementary file 1 [file nutrients-13-01466-s001.zip]

Archive with 1 entries (1 files):
- nutrients-1190241-supplementary.pdf
